# Supplementary material for: Real-world validation of a length prediction formula for bedside PICC placement: A single-center retrospective observational study
Source: PLoS One. 2026 May 14;21(5):e0349256. doi: 10.1371/journal.pone.0349256 (PMC13175484; doi:10.1371/journal.pone.0349256)
Supplement: S1 File — This Excel file contains the individual data points used for the statistical analysis of catheter tip locations and operator performance. (XLSX) [file pone.0349256.s001.xlsx]

## Sheet: Bedside PICC
Side	Operator	Calculated CP+eCL	Tip location category	CAJ–tip vertical distance (cm)	Concomitant intravascular devices
Right	A	44.3	Suboptimal (SVC)	-4.07
Right	A	51.2	Suboptimal (SVC)	-2.97
Right	A	49.6	Optimal	-1.54
Right	A	47.4	Suboptimal (SVC)	-5.14
Right	A	44.2	Suboptimal (SVC)	-3.26	ECMO(Femoral), ECMO(ipsilateral IJV)
Right	A	48.3	Suboptimal (RA)	3.74
Right	A	47	Optimal	-1.51
Right	A	46.2	Optimal	-0.83	CVC(ipsilateral)
Right	A	43.1	Optimal	0.56
Left	D	44	Optimal	-0.27
Right	D	46.8	Optimal	1.97
Right	A	47.9	Optimal	2.5
Left	A	52	Optimal	0.3	ECMO(Femoral), ECMO(ipsilateral IJV), PICC(contralateral)
Right	A	52.3	Optimal	-1.78
Left	A	48.5	Optimal	-1.9	HD(ipsilateral), ECMO(Femoral), PICC(contralateral)
Right	D	49	Optimal	-1.6	Chemoport(contralateral)
Right	D	45.9	Optimal	-0.98
Right	D	45.2	Optimal	-1.36
Right	A	47.5	Optimal	1.5
Right	A	50.9	Technical Failure	-6.6
Left	A	44.7	Optimal	0.5	PICC(contralateral)
Left	D	47.4	Optimal	0	ECMO(Femoral), ECMO(ipsilateral IJV), PICC(contralateral)
Right	A	38.2	Optimal	2.4
Right	A	48.5	Optimal	0.4
Right	A	46.2	Optimal	-1.5
Right	D	35.1	Optimal	-1.4
Right	D	44.2	Suboptimal (RA)	3
Right	A	47.6	Optimal	0.7	CVC(ipsilateral)
Right	A	48.2	Optimal	0	HD(ipsilateral)
Right	A	47.4	Optimal	0.6	ECMO(Femoral), ECMO(ipsilateral IJV), PICC(contralateral)
Right	A	49	Optimal	-2.6
Right	D	43.4	Optimal	-0.6
Right	D	46	Optimal	1.5	CVC(contralateral)
Right	A	47.7	Suboptimal (RA)	3.4
Right	A	45.6	Optimal	0.8	CVC(ipsilateral)
Right	A	43.9	Optimal	-1	HD(ipsilateral)
Right	D	48.8	Optimal	-0.3	CVC(ipsilateral)
Left	A	47.7	Optimal	0	HD(contralateral)
Right	D	49.6	Optimal	1.6	CVC(ipsilateral)
Right	A	44	Optimal	-0.3	CVC(ipsilateral)
Left	A	53.2	Optimal	0.3
Right	D	47.4	Suboptimal (SVC)	-6.4
Right	D	46.4	Optimal	2.1	CVC(ipsilateral)
Right	D	43.3	Optimal	-0.5	ECMO(Femoral), ECMO(ipsilateral IJV), CVC(contralateral)
Right	D	47	Optimal	2.2	ECMO(Femoral), ECMO(ipsilateral IJV), CVC(contralateral)
Right	D	47.3	Suboptimal (RA)	3	CVC(ipsilateral)
Right	A	47.3	Optimal	0.5
Right	D	44	Optimal	0.76
Right	D	46.8	Optimal	-0.87
Left	D	43.5	Suboptimal (RA)	4.9
Right	A	44.1	Suboptimal (SVC)	-3.1
Right	A	47.4	Optimal	-1.1	HD(ipsilateral)
Right	D	46.3	Optimal	-2.1
Right	A	46.1	Optimal	-2.7	CVC(ipsilateral)
Right	D	44.1	Optimal	-2.1
Right	D	41.8	Suboptimal (SVC)	-3.1
Right	A	44.2	Optimal	1.1	HD(ipsilateral)
Right	A	42.4	Optimal	1.7
Right	D	44.6	Technical Failure
Right	D	46.3	Optimal	1.5	CVC(ipsilateral)
Right	A	45.9	Optimal	0	CVC(ipsilateral)
Right	A	46	Optimal	1.1	CVC(ipsilateral)
Right	A	49	Optimal	1.98
Left	A	46.4	Optimal	-0.5	ECMO(ipsilateral IJV), ECMO(Femoral)
Right	A	49	Optimal	3.2
Right	D	52.6	Suboptimal (RA)	8.9
Right	A	44.2	Suboptimal (SVC)	-5.5
Right	A	44.6	Optimal	2.3	HD(ipsilateral)
Left	A	42.7	Suboptimal (SVC)	-3.5	HD(contralateral)
Right	A	44.5	Optimal	-0.66
Right	A	45.9	Optimal	-1.4	CVC(ipsilateral), HD(contralateral), HD(ipsilateral)
Left	A	48.7	Suboptimal (SVC)	-5.8	HD(contralateral)
Right	A	47.3	Optimal	-0.5	CVC(ipsilateral)
Right	A	43.9	Optimal	3
Right	A	45.3	Technical Failure
Right	D	45.3	Technical Failure		CVC(contralateral)
Right	A	45.2	Optimal	-1.7	HD(ipsilateral)
Left	A	50.2	Optimal	0	Chemoport(contralateral)
Right	A	49	Suboptimal (SVC)	-4.5
Right	A	42.6	Optimal	-2.4
Right	A	44.5	Optimal	2.5
Left	A	50.1	Suboptimal (SVC)	-5.3	CVC(contralateral)
Right	A	45.4	Optimal	1	CVC(ipsilateral)
Right	D	47.3	Suboptimal (SVC)	-3.8	CVC(ipsilateral)
Right	D	46.4	Optimal	1.5
Right	A	47.8	Optimal	2
Right	A	46.6	Optimal	0
Right	A	50	Optimal	0	CVC(contralateral)
Right	A	46.6	Optimal	-0.6
Right	A	45.3	Suboptimal (RA)	6.8
Left	A	50.8	Suboptimal (SVC)	-6.4
Right	A	48.1	Optimal	-0.4
Right	D	48.4	Optimal	-1.5	ECMO(Femoral)
Left	D	48.5	Optimal	0	PICC(contralateral), HD(ipsilateral), CVC(contralateral)
Right	A	44.5	Suboptimal (SVC)	-3.3	CVC(ipsilateral), HD(ipsilateral)
Right	D	40.1	Suboptimal (RA)	3.9	CVC(ipsilateral)
Right	D	31.9	Suboptimal (SVC)	-3.7	CVC(ipsilateral)
Right	A	35	Optimal	1.5
Right	D	42.6	Suboptimal (SVC)	-2.8
Right	D	47.2	Optimal	-1.7
Right	D	46	Suboptimal (SVC)	-3.4
Right	D	43	Optimal	0	HD(ipsilateral), PICC(contralateral)
Right	A	42.1	Optimal	-0.8
Right	A	43.5	Suboptimal (RA)	3
Right	D	43.5	Optimal	-0.5
Right	D	44.6	Optimal	2.2
Right	A	47.9	Suboptimal (RA)	3.2
Right	A	47.6	Optimal	-2.5	CVC(ipsilateral), ECMO(Femoral)
Right	A	45.7	Suboptimal (SVC)	-6.7	HD(ipsilateral)
Right	A	47.4	Optimal	-1.2	CVC(ipsilateral)
Right	A	45	Suboptimal (RA)	4.6
Right	A	46.5	Suboptimal (RA)	3.4
Right	A	47.1	Optimal	-0.7
Left	A	42.9	Optimal	-0.5
Right	A	46.3	Optimal	0
Right	A	45.6	Suboptimal (RA)	3.5
Right	A	51.9	Suboptimal (RA)	4.3	CVC(contralateral)
Right	A	48.7	Optimal	0
Right	A	46.8	Optimal	0.98	HD(ipsilateral)
Right	A	47.9	Optimal	0	CVC(ipsilateral)
Right	A	45.1	Optimal	-2.7	HD(ipsilateral)
Right	A	49.6	Suboptimal (RA)	5	CVC(ipsilateral), ECMO(Femoral)
Right	D	51.8	Suboptimal (RA)	4.3
Right	D	43	Optimal	0.6	CVC(ipsilateral)
Right	A	43.9	Suboptimal (RA)	3.8
Right	A	43	Optimal	2.7
Right	A	47.3	Optimal	-0.8
Right	A	44.8	Suboptimal (SVC)	-3.3
Right	D	46.9	Optimal	2.5	HD(contralateral)
Right	A	47.5	Optimal	-1.8
Right	D	47.4	Optimal	2.5
Right	D	43.9	Optimal	2.5
Right	A	49.3	Suboptimal (SVC)	-3
Right	A	45.5	Optimal	-1.5
Right	D	47.5	Optimal	0.6	Pacemaker leads (contralateral)
Right	A	45.2	Optimal	-1.3	CVC(ipsilateral)
Right	A	48.4	Optimal	-2.8	CVC(ipsilateral), ECMO(Femoral)
Right	A	44.4	Suboptimal (RA)	3.8
Right	A	44.3	Suboptimal (RA)	3.4
Right	D	49.6	Optimal	-2.6
Right	D	48.2	Optimal	-0.5
Right	D	44.5	Suboptimal (RA)	3.6	CVC(ipsilateral)
Right	D	43	Optimal	-1.3
Right	D	40.8	Optimal	0
Right	C	48	Optimal	-2.1	CVC(ipsilateral)
Right	D	48.3	Optimal	2.2	CVC(ipsilateral)
Right	A	43.9	Optimal	1.9	HD(ipsilateral)
Right	C	48.2	Optimal	2.1
Right	D	47.2	Optimal	2.4	HD(ipsilateral)
Right	D	47.1	Suboptimal (SVC)	-4.4
Right	D	48	Suboptimal (SVC)	-4.4
Right	A	43.5	Suboptimal (RA)	7.4
Right	A	46	Suboptimal (SVC)	-3.8
Right	C	49.3	Optimal	-2.5
Right	C	46.9	Optimal	-0.7
Right	C	42.7	Suboptimal (RA)	5.9
Right	C	45.7	Optimal	1.3
Right	C	46.5	Optimal	1.6
Right	A	49.4	Suboptimal (RA)	3.5	HD(contralateral)
Left	A	47.9	Optimal	1.5
Right	A	43.5	Optimal	2
Right	A	43.7	Optimal	0.6
Right	A	48.6	Optimal	2	CVC(ipsilateral)
Right	C	44.8	Optimal	0.7	CVC(ipsilateral)
Right	C	48.5	Optimal	0
Right	A	47.9	Suboptimal (SVC)	-3.7	HD(ipsilateral)
Right	A	51.2	Optimal	0.5
Left	A	48.3	Suboptimal (RA)	5.2	Chemoport(contralateral)
Left	D	45.8	Optimal	0.8	PICC(contralateral)
Right	C	40.5	Suboptimal (SVC)	-4.2
Right	D	47	Optimal	1.5
Right	C	43	Optimal	-1.6
Right	C	43	Suboptimal (SVC)	-3
Right	C	44.8	Optimal	-2.8
Left	C	46.4	Optimal	0.5	CVC(contralateral)
Right	C	44.5	Optimal	2.8
Right	A	44.1	Optimal	1.4
Right	A	48.5	Optimal	-0.9
Right	D	45.7	Optimal	0
Right	A	47.7	Optimal	2.4	HD(ipsilateral), ECMO(Femoral)
Right	C	40.7	Suboptimal (SVC)	-4.9
Right	C	39.9	Optimal	-2.7	CVC(contralateral)
Right	C	44.1	Suboptimal (SVC)	-6
Right	A	46.7	Optimal	-0.3
Right	D	46.8	Optimal	0.8
Right	D	47.2	Technical Failure
Right	C	49.2	Optimal	1
Right	C	42.4	Optimal	-1.4
Right	A	42.8	Suboptimal (RA)	3
Right	A	42.4	Optimal	-1.5
Right	A	48.3	Optimal	2.7
Right	A	47.4	Suboptimal (RA)	4.8
Right	C	46	Suboptimal (RA)	3.7	Chemoport(ipsilateral)
Right	C	49	Optimal	0
Right	A	46.7	Optimal	1.5	CVC(ipsilateral)
Right	A	49	Optimal	1.4
Right	A	46.6	Suboptimal (RA)	3.5
Right	C	46.2	Optimal	-1.3	CVC(ipsilateral)
Right	A	45.5	Optimal	0.2	CVC(contralateral)
Right	C	45.1	Optimal	0
Right	C	44.1	Optimal	-0.4
Right	A	46.8	Suboptimal (SVC)	-5
Right	A	50.6	Optimal	1.9	CVC(ipsilateral), ECMO(Femoral)
Right	C	49.7	Optimal	-0.8	CVC(ipsilateral)
Right	C	48.2	Optimal	1	CVC(ipsilateral)
Right	A	47.9	Optimal	-1.9	CVC(ipsilateral)
Right	A	44.8	Optimal	0
Right	C	45.7	Optimal	0	HD(ipsilateral)
Right	D	46.1	Optimal	2.6
Right	D	46.6	Optimal	1.7	Chemoport(ipsilateral)
Left	A	48.9	Optimal	0	Chemoport(contralateral)
Right	D	47.1	Optimal	2.8
Right	D	48.2	Optimal	0	CVC(ipsilateral)
Right	D	50.2	Optimal	2.6	CVC(ipsilateral)
Right	A	48	Optimal	-1.5	HD(contralateral), CVC(ipsilateral)
Right	A	49.8	Optimal	-0.8	CVC(contralateral)
Right	C	46.8	Suboptimal (SVC)	-5.3	CVC(ipsilateral)
Right	D	43.9	Optimal	2
Right	D	48.3	Optimal	-0.3
Right	A	46.3	Optimal	0	HD(ipsilateral), HD(contralateral)
Right	D	44	Optimal	0	CVC(ipsilateral)
Right	A	49	Optimal	-0.9	CVC(ipsilateral), ECMO(Femoral)
Right	C	46	Suboptimal (SVC)	-8.1
Right	A	47.1	Optimal	-1.1
Right	A	45.5	Optimal	1.6
Right	C	44.4	Optimal	2.6	CVC(contralateral), ECMO(Femoral)
Right	C	43.3	Optimal	-1.1	CVC(contralateral)
Right	A	44.3	Suboptimal (RA)	4
Right	C	50.7	Optimal	0.85	HD(ipsilateral), ECMO(Femoral)
Right	C	48.4	Optimal	-0.6	ECMO(Femoral)
Right	A	44.4	Technical Failure
Right	A	47.4	Optimal	0
Right	D	45.2	Optimal	2
Right	D	49.9	Optimal	0
Left	D	47.2	Suboptimal (RA)	3	CVC(contralateral), HD(ipsilateral)
Right	C	43.8	Optimal	-2.7	HD(ipsilateral), CVC(ipsilateral)
Right	A	46	Suboptimal (SVC)	-5.4	CVC(ipsilateral)
Right	A	46.7	Optimal	1.4
Right	A	49.2	Optimal	0.3	CVC(ipsilateral)
Right	C	48.3	Optimal	-1.9
Right	C	48	Suboptimal (SVC)	-4.8
Right	A	45	Technical Failure		CVC(ipsilateral), ECMO(Femoral)
Right	C	48.2	Suboptimal (RA)	3.4
Right	D	46.8	Optimal	-0.6	CVC(contralateral)
Right	A	46.5	Optimal	-1.3	CVC(contralateral), ECMO(Femoral)
Right	C	47.3	Optimal	0
Right	A	49.1	Optimal	1.8	HD(contralateral)
Right	A	43.6	Suboptimal (SVC)	-4.5	CVC(contralateral)
Right	A	47.7	Optimal	-0.7
Right	A	48.8	Optimal	-2.6
Right	C	47.4	Optimal	-1.6	HD(ipsilateral)
Right	A	44.5	Suboptimal (SVC)	-3.9	CVC(ipsilateral)
Right	A	47.1	Optimal	-2	CVC(ipsilateral)
Right	A	48.6	Optimal	-0.7	CVC(ipsilateral)
Right	A	47.6	Optimal	0	CVC(ipsilateral)
Right	A	44.2	Optimal	-0.2	Chemoport(ipsilateral)
Right	C	48.7	Optimal	-1	HD(ipsilateral), CVC(contralateral)
Right	C	46.9	Optimal	-1.3
Right	A	46.6	Suboptimal (SVC)	-4.4
Right	A	47.6	Optimal	0
Left	C	38.1	Suboptimal (SVC)	-6.2
Right	A	47.4	Optimal	-0.7
Right	A	43.5	Optimal	-2.6
Right	A	47.4	Suboptimal (RA)	4.4
Right	D	43	Optimal	0.9	HD(ipsilateral), HD(contralateral)
Right	C	44	Optimal	-2.6	CVC(ipsilateral)
Right	A	49.6	Optimal	0.6	HD(contralateral)
Right	D	44.9	Optimal	-2.3	CVC(ipsilateral)
Right	A	47.5	Optimal	1.4
Right	C	45.7	Optimal	-0.9	CVC(contralateral)
Right	D	43.7	Suboptimal (SVC)	-5	CVC(contralateral), HD(ipsilateral)
Left	C	50	Optimal	-0.5	Chemoport(ipsilateral)
Left	D	47.4	Optimal	2
Right	C	46.7	Optimal	-2.2	CVC(contralateral), HD(ipsilateral)
Right	D	44.7	Optimal	-1.4	CVC(ipsilateral)
Right	A	48.3	Optimal	-2	HD(ipsilateral)
Right	A	45.4	Optimal	-0.8
Right	D	45.9	Optimal	-2.7	HD(ipsilateral)
Right	C	47.6	Suboptimal (SVC)	-3.2
Right	A	48.9	Optimal	-1.6	CVC(contralateral), ECMO(ipsilateral IJV), ECMO(Femoral)
Left	D	45.5	Suboptimal (SVC)	-5.3	HD(ipsilateral)
Right	D	46.4	Optimal	0.5	HD(ipsilateral)
Right	A	50.2	Optimal	2.7
Right	D	49.2	Optimal	-0.5	Pacemaker leads (contralateral), HD(contralateral)
Right	A	49.6	Optimal	-2.3
Right	A	49.6	Suboptimal (SVC)	-3.9
Right	A	45.1	Optimal	-1.2	CVC(contralateral)
Right	A	48.7	Optimal	2.6
Left	A	52.8	Optimal	-1.3	ECMO(Femoral), ECMO(ipsilateral IJV), CVC(contralateral)
Right	D	44.9	Optimal	0
Right	C	45	Optimal	0.2	Chemoport(ipsilateral)
Right	A	47.2	Suboptimal (RA)	3	CVC(ipsilateral)
Right	A	49.3	Optimal	-1.5	HD(ipsilateral)
Right	A	44.7	Optimal	0
Right	A	45.1	Optimal	-2.2	CVC(ipsilateral)
Right	A	43.5	Optimal	1
Right	A	44.6	Suboptimal (RA)	3.4
Right	C	43.3	Optimal	0.4	CVC(ipsilateral)
Right	D	46.8	Optimal	0.4
Right	C	44.2	Optimal	1.9	CVC(ipsilateral)
Right	D	46	Optimal	-1	HD(contralateral)
Right	D	50.1	Optimal	1.4
Right	A	44.6	Optimal	-0.9
Right	A	50.1	Optimal	1
Right	D	46.1	Suboptimal (RA)	4.5
Right	D	46.8	Optimal	0
Right	C	46	Optimal	-2.6	HD(contralateral)
Left	C	50.5	Optimal	0	CVC(contralateral)
Right	A	46.4	Suboptimal (RA)	3.1
Right	A	47.4	Technical Failure		ECMO(Femoral), CVC(ipsilateral)
Right	A	45.2	Suboptimal (RA)	3.1
Right	C	45.9	Optimal	0	HD(ipsilateral)
Right	C	49.2	Optimal	0	HD(ipsilateral)
Right	D	44.9	Optimal	0.4
Right	D	45.3	Optimal	-0.4
Right	D	47.3	Optimal	-0.9
Right	A	50.8	Optimal	0.3
Right	C	43.5	Optimal	0	HD(ipsilateral)
Right	A	47.2	Optimal	0.6	HD(ipsilateral)
Left	A	51.6	Suboptimal (SVC)	-7	HD(contralateral)
Right	A	49.8	Optimal	0.9
Right	A	45.4	Suboptimal (RA)	4.2
Right	A	51.2	Optimal	0.95	HD(contralateral)
Right	C	45.8	Suboptimal (RA)	4.8
Right	A	45.5	Optimal	0.4
Right	C	46.7	Suboptimal (RA)	3.7
Right	C	42.3	Suboptimal (SVC)	-4.2
Right	D	41	Suboptimal (SVC)	3.3
Right	D	47.3	Technical Failure
Right	A	49.3	Optimal	0	CVC(contralateral), ECMO(Femoral)
Right	D	46.1	Suboptimal (RA)	5
Right	D	43.9	Suboptimal (SVC)	-4.4	HD(ipsilateral), CVC(ipsilateral)
Right	C	49	Optimal	1
Left	C	49.7	Optimal	-0.3	ECMO(Femoral)
Right	A	48.3	Optimal	-2.6	CVC(ipsilateral)
Right	A	49.7	Suboptimal (RA)	4	ECMO(Femoral)
Right	C	45.1	Optimal	0.3
Right	C	45.7	Optimal	-1	CVC(ipsilateral)
Left	A	44.6	Optimal	-0.46	HD(ipsilateral)
Right	C	44.3	Optimal	2.8
Right	C	45.9	Optimal	0.9	CVC(ipsilateral)
Right	C	48.6	Optimal	0
Right	C	49.4	Optimal	-1
Right	D	48.7	Optimal	-2.5	CVC(ipsilateral)
Left	C	44.5	Optimal	-2.4	PICC(contralateral)
Right	A	47.8	Optimal	-1.9
Right	D	51.4	Optimal	-0.4
Right	D	47.7	Suboptimal (SVC)	-4.4
Right	C	47.5	Optimal	1.8	HD(ipsilateral)
Right	A	47	Optimal	2.1
Right	A	49.2	Optimal	-2.1	HD(ipsilateral)
Right	A	42.4	Optimal	0
Right	C	45.2	Optimal	-0.9
Right	C	44.3	Suboptimal (SVC)	-4.2
Right	C	44.4	Optimal	-2
Right	D	46.2	Optimal	0.5	CVC(contralateral), ECMO(Femoral)
Right	D	40.1	Optimal	-1.7
Right	D	49	Suboptimal (RA)	3.9
Right	A	46.3	Optimal	-2.1	CVC(ipsilateral)
Right	A	48.9	Optimal	0.4
Right	A	44.3	Optimal	-0.8	HD(ipsilateral), Pacemaker leads (contralateral)
Right	A	47.7	Optimal	0	CVC(ipsilateral)
Right	D	48.6	Technical Failure		Pacemaker leads (ipsilateral)
Right	A	47.4	Suboptimal (SVC)	-6.2
Left	A	50.2	Optimal	0	Chemoport(contralateral)
Right	A	46.9	Suboptimal (SVC)	-3.6
Right	D	47.6	Optimal	-2.8
Right	A	41.6	Optimal	-2.5
Right	D	44.5	Optimal	1.2
Right	A	51.2	Optimal	0.35	CVC(ipsilateral), ECMO(ipsilateral IJV), ECMO(Femoral)
Right	A	49.8	Suboptimal (SVC)	-3.06	CVC(ipsilateral)
Right	D	43.6	Optimal	0.56	CVC(contralateral), ECMO(Femoral)
Right	D	50.6	Optimal	2.31	CVC(ipsilateral), ECMO(Femoral)
Right	A	46.2	Optimal	-0.58
Right	A	46.7	Optimal	0.5	CVC(ipsilateral), ECMO(Femoral)
Right	A	46.9	Suboptimal (RA)	3.24
Left	D	46.8	Optimal	-2.36	PICC(contralateral)
Right	A	41.7	Optimal	2.4
Left	A	52.2	Optimal	2.2	Chemoport(contralateral)
Right	D	45	Optimal	-0.54
Right	D	44.9	Optimal	-0.36	Pacemaker leads (ipsilateral)
Right	D	48.2	Suboptimal (SVC)	-3.73
Right	A	48.1	Optimal	-2
Right	A	44.5	Optimal	0
Right	A	51.2	Optimal	-2.75	CVC(ipsilateral)
Right	A	45.3	Optimal	0
Right	D	47.4	Optimal	1.98
Right	D	43.6	Optimal	1.84
Right	B	41.8	Suboptimal (SVC)	-4.69
Right	A	46.5	Optimal	-1.98	CVC(ipsilateral)
Right	B	42.2	Optimal	0.56
Left	D	51.2	Suboptimal (RA)	3.3	Chemoport(contralateral)
Right	D	49.4	Optimal	1.63	HD(ipsilateral), ECMO(Femoral)
Right	A	44.8	Optimal	-0.31
Right	A	49	Optimal	0.46
Right	A	48.8	Optimal	-1.77	CVC(ipsilateral), ECMO(Femoral)
Right	B	48	Suboptimal (RA)	3.27
Right	B	45.7	Optimal	1.9	HD(ipsilateral)
Right	A	47.9	Optimal	0.1	CVC(contralateral)
Right	B	48.4	Suboptimal (SVC)	-3.61	Pacemaker leads (ipsilateral)
Right	A	48.4	Optimal	0.3
Right	A	48.5	Optimal	1.17	HD(ipsilateral)
Right	A	46.9	Optimal	-2.04	CVC(ipsilateral)
Right	A	42.4	Optimal	2.59
Right	A	44.9	Optimal	1.37
Right	D	51.5	Optimal	0.79
Right	A	49.7	Optimal	2.17	CVC(ipsilateral), ECMO(Femoral)
Right	B	48.4	Optimal	2.69
Left	A	50	Optimal	0.96	HD(contralateral)
Right	D	46.6	Suboptimal (RA)	3.2
Right	B	45.7	Optimal	1.73	HD(ipsilateral)
Right	B	47.5	Optimal	-1.97
Right	B	46.9	Technical Failure
Right	A	47.2	Suboptimal (RA)	3.6	HD(ipsilateral)
Right	B	44.9	Optimal	0.81
Right	D	41.9	Optimal	2.16
Right	A	47.4	Optimal	-2.31	HD(contralateral)
Right	A	48.4	Suboptimal (SVC)	-3.9
Right	A	47.3	Suboptimal (RA)	3.06	CVC(ipsilateral)
Left	A	53.4	Optimal	0.9	HD(contralateral)
Right	A	47.3	Optimal	1.54	CVC(contralateral), HD(ipsilateral)
Right	A	46.6	Suboptimal (SVC)	-3.06
Right	B	49.1	Optimal	-1.81	Pacemaker leads (contralateral), CVC(contralateral)
Right	B	46.9	Optimal	-1	HD(ipsilateral), CVC(contralateral)
Left	D	46.5	Suboptimal (SVC)	-5.26	HD(contralateral), PICC(contralateral)
Right	B	48.1	Suboptimal (RA)	3.04	CVC(ipsilateral)
Right	B	44	Suboptimal (RA)	3.04
Right	B	44.4	Optimal	-1.21
Right	A	48.6	Optimal	1.79	HD(ipsilateral)
Right	B	50.8	Optimal	0.4
Left	D	51.5	Optimal	1	PICC(contralateral)
Right	D	43.9	Suboptimal (RA)	4.68
Right	B	45.1	Technical Failure
Right	B	48.4	Optimal	2.5
Right	D	48	Optimal	-1.5
Right	A	50.6	Optimal	-0.54	HD(ipsilateral)
Right	D	47.5	Optimal	1.73
Left	D	47.3	Technical Failure
Right	D	44.4	Optimal	-1.04
Right	D	45.6	Optimal	2.08
Right	B	47.7	Optimal	0.3
Right	A	47.8	Suboptimal (SVC)	-2.92
Right	A	49.5	Optimal	-1.36	HD(ipsilateral)
Right	B	44.2	Suboptimal (SVC)	-2.9	CVC(ipsilateral)
Right	B	48.5	Optimal	-2.23	CVC(contralateral)
Right	D	45.5	Optimal	1.42	HD(contralateral)
Right	A	44	Optimal	1.98
Right	A	48	Suboptimal (RA)	3.94	CVC(contralateral)
Right	A	46.3	Optimal	-2.02
